# Supplementary material for: Patients with longstanding ulcerative colitis in remission do not have more irritable bowel syndrome-like symptoms than controls
Source: BMC Gastroenterol. 2016 Nov 24;16:139. doi: 10.1186/s12876-016-0553-x (PMC5121960; doi:10.1186/s12876-016-0553-x)
Supplement: Additional file 1: — The identities of all subjects are protected in the supporting data set and the file contain data on all parameters included in the manuscript. (XLS 53 kb) [file 12876_2016_553_MOESM1_ESM.xls]

## Sheet: Blad1
registrationnumber	StudygroupIBDcontrol	Numberofcolonscopies	Studynumber	Age	Studygroup	Sex	Ileocolonoscopy	colonoscopy	INDhereditary	IBDSTUDY	INDUCdysplasi	INDIBDacitivity	Cnormal	Cdivertikulosis	Chemoroijds	Canalfissur	Cpolyp	Cadenoma	IBDdysplasia	IBDactivity	IBDactivityEND	IBDactivityPAD	UCextension	biopsy	Fcalprotectin	Fcalprotectin2	Fcalprotectin3	Date_calprotectin	Hb	GSRS1	GSRS2	GSRS3	GSRS4	GSRS5	GSRS6	GSRS7	GSRS8	GSRS9	GSRS10	GSRSI11	GSRS12	GSRS13	GSRS14	GSRS15	GSRS16	GSRS17	GSRS18	GSRSabdp	GSRSbloat
2	0	1	1	24.6	1	2	0	1	0	1	1	0	1	0	0	0	0	0	0	0	0	0	2	1	41		41			0	0	0	0	0	0	0	0	0	0	0	0	0	0	0	0	0	0	0	0
104	0	1	2	57.3	1	1	0	1	0	1	1	0	0	0	0	0	0	0	0	0	0	1	4	1	38		38			0	0	0	1	0	0	0	0	0	0	0	0	0	0	0	0	0	0	0	0.33
110	0	1	3	58.2	1	1	0	1	0	1	1	0	0	0	0	0	0	0	0	0	0	0	4	1	23		23		137	1	0	1	1	0	0	1	0	0	0	1	0	1	0	0	0	1	2	0.5	1
143	0	1	4	48.8	1	1	0	1	0	1	1	0	0	0	0	0	0	0	0	1	1	1	2	1	127		127		146	0	1	1	2	1	1	1	0	1	0	0	0	0	0	0	0	0	0	0.5	1
147	0	1	5	47.2	1	2	0	1	0	1	1	0	0	0	0	0	0	0	0	0	0	0	2	1	23		23		132	0	0	0	0	0	0	0	0	0	0	0	0	0	0	0	0	0	0	0	0
151	0	1	6	34.7	1	2	0	1	0	1	1	0	0	0	0	0	0	0	0	0	0	0	4	1	20		20			1	1	3	3	0	0	1	0	0	0	0	1	1	2	1	3	0	3	1	2.33
179	0	1	7	49.5	1	1	0	1	0	1	1	0	0	0	0	0	0	0	0	0	1	0	4	1	20		20			0	0	0	2	1	0	0	1	0	0	0	0	0	2	0	0	0	0	0	0.67
188	0	1	8	62.3	1	2	0	1	0	1	1	0	0	0	0	0	0	1	0	0	0	0	4	1	46		46			0	2	0	0	0	1	1	0	2	0	0	0	0	2	1	0	0	0	1	0
211	0	1	9	22.7	1	2	1	0	0	1	1	0	0	0	0	0	0	0	0	0	0	0	4	1	38		38			1	1	0	1	2	2	1	0	1	1	4	0	0	0	0	0	0	0	1	0.33
234	0	1	10	47.2	1	1	1	0	0	1	1	0	0	0	0	0	0	0	0	0	0	0	4	1	20	445	20			1	1	2	3	0	2	1	1	1	1	2	0	3	0	0	1	0	0	1	2.67
264	0	1	11	27	1	2	1	0	0	1	1	0	0	0	0	0	0	0	0	0	0	1	4	1	31		31			2	2	2	2	0	2	0	0	2	0	1	1	0	0	0	0	0	1	2	1.33
349	0	1	12	49	1	1	0	1	0	1	1	0	0	0	0	0	0	0	0	0	0	0	4	1	20	21	20		115	0	0	0	0	0	0	0	2	0	1	0	0	0	0	0	0	0	0	0	0
353	0	1	13	74.5	1	1	0	1	0	1	1	0	0	0	0	0	0	0	0	0	0	0	4	1	20		20			0	0	0	1	1	0	0	1	0	0	0	0	0	0	0	0	0	1	0	0.33
361	0	1	14	50	1	1	1	0	0	1	1	0	0	0	0	0	0	0	0	0	1	1	4	1	195		195			0	0	1	3	0	0	0	0	0	1	0	0	1	2	0	0	0	0	0	1.67
391	0	1	15	48.5	1	2	0	1	0	1	1	0	0	0	0	0	0	0	0	0	0	0	4	1	179	165	179		144	2	2	0	3	0	0	2	0	0	0	3	4	0	1	0	0	0	0	2	1
396	0	1	16	42.7	1	2	0	1	0	1	1	0	0	0	0	0	0	0	0	0	1	1	4	1	20		20		149	2	0	0	2	0	0	0	0	0	0	0	0	0	0	0	3	1	0	1	0.67
397	0	1	17	34	1	1	1	0	0	1	1	0	0	0	0	0	0	0	0	0	0	1	3	1	24	20	24		132	1	1	1	0	0	0	1	1	0	0	0	0	1	0	0	0	0	0	1	0.67
400	0	1	18	45.9	1	2	1	0	0	1	1	0	0	0	0	0	0	0	0	0	0	1	4	1	37		37			1	1	1	1	0	1	0	0	0	0	0	0	0	0	0	0	0	0	1	0.67
401	0	1	19	67.4	1	2	0	1	0	1	1	0	0	0	0	0	0	0	0	0	1	1	4	1	171		171		147	1	1	0	3	0	1	1	0	1	0	0	0	0	0	1	1	0	0	1	1
432	0	1	20	39.4	1	2	0	1	0	1	1	0	1	0	0	0	0	0	0	0	0	1	0	1	53		53			0	0	1	0	0	1	2	0	1	0	0	0	0	0	0	0	0	0	0	0.33
461	0	1	21	68.1	1	1	0	1	0	1	1	0	0	0	0	0	0	0	0	0	1	1	4	1	68		68			0	0	0	1	0	0	0	1	0	0	0	0	0	0	0	0	0	0	0	0.33
545	0	1	22	44.1	1	2	0	1	0	1	1	0	0	0	0	0	1	0	0	0	1	1	4	1	161		161		135	0	1	2	3	2	3	3	1	3	3	2	1	3	3	3	2	1	0	0.5	2.67
558	0	1	23	32.8	1	2	1	0	0	1	1	0	0	0	0	0	0	0	0	0	1	2	4	1	103		103		152	0	0	0	1	0	0	1	0	0	0	0	0	0	0	0	0	0	0	0	0.33
589	0	1	24	21.5	1	2	1	0	0	1	1	1	0	0	0	0	0	0	0	0	0	1	4	1	71	132	71		159	2	3	2	1	2	1	3	0	0	4	0	1	0	0	0	2	0	0	2.5	1
620	0	1	25	44.5	1	1	0	1	0	1	1	0	0	0	0	0	1	0	0	0	0	0	4	1	21	21	21		133	0	0	4	3	0	0	0	0	0	0	0	0	3	0	4	0	0	5	0	3.33
659	0	1	26	58.2	1	1	0	1	0	1	1	0	0	1	0	0	0	0	0	0	0	0	2	1	62		62			0	0	0	1	0	0	0	0	1	0	0	0	0	0	0	0	0	0	0	0.33
666	0	1	27	39	1	2	0	1	0	1	1	0	1	0	0	0	0	0	0	0	0	1	2	1	34	20	34		147	0	0	0	0	0	0	0	0	0	0	0	0	0	0	0	0	0	0	0	0
668	0	1	28	44.1	1	2	1	0	0	1	1	0	0	0	0	0	1	1	0	0	1	1	4	1	20		20			3	3	2	2	0	3	4	2	2	0	1	0	1	1	0	1	0	0	3	1.67
739	0	1	29	60.3	1	2	0	1	0	1	1	0	0	0	0	0	0	0	0	0	0	0	4	1	27		27			0	0	0	0	0	0	0	0	1	0	0	0	0	0	0	0	0	0	0	0
744	0	1	30	66.2	1	1	0	1	0	1	1	0	0	0	0	0	0	1	0	0	0	1	4	1	126		126			0	0	0	3	0	0	2	0	0	0	0	0	0	0	0	0	0	0	0	1
785	0	1	31	56.6	1	2	1	0	0	1	1	0	0	0	0	0	1	0	0	0	0	1	4	0	40		40			0	0	1	0	0	0	3	0	0	0	0	0	0	1	0	1	0	0	0	0.33
851	0	1	32	56.6	1	1	0	1	0	1	1	1	0	1	0	0	1	0	0	0	0	1	4	1	62		62	111201	157	3	1	1	1	1	1	1	3	2	2	2	2	2	0	0	0	0	0	2	1.33
866	0	1	33	75.6	1	1	0	1	0	1	1	0	0	0	0	0	0	0	0	0	1	1	0	1	52	331	52	111107	128	0	1	2	3	3	2	2	3	0	0			0	0	0	0	0	0	0.5	1.67
873	0	1	34	60.9	1	2	1	0	0	1	1	0	0	0	0	0	0	0	0	0	1	0	4	1	20	20	20	111028	163	1		1	0	4	3	3	0	3	0	0	0	2	0	1	0	0	2		1
889	0	1	35	71.6	1	2	0	1	0	1	1	0	0	0	0	0	1	1	1	0	0	1	3	1	26		26	111008	120	0	2	1	1	0	1	3	0	3	1	3	3	0	0	0	0	0	0	1	0.67
890	0	1	36	70.4	1	2	0	1	0	1	1	1	0	0	0	0	0	0	0	0	1	0	4	1	89	39	89	111008	141	1	0	1	3	0	1	0	0	3	0	0	0	0	0	0	0	0	1	0.5	1.33
902	0	1	37	31.1	1	1	1	0	0	1	1	0	0	0	0	0	0	0	0	0	0	0	4	1	25	20	25	110410	136	0	0	0	2	0	0	0	0	0	0	0	0	1	0	0	0	0	0	0	1
915	0	1	38	44.7	1	1	1	0	0	1	1	0	0	0	0	0	0	0	0	0	0	0	4	1	20	20	20	110411	125	2	0	0	4	0	0	1	0	0	0	0	0	1	0	0	0	0	1	1	1.67
916	0	1	39	46.2	1	1	0	1	0	1	1	0	0	0	0	1	0	0	0	1	1	1	1	1	45		45	110501	140	0	0	1	1	2	1	0	0	3	3	2	1	0	3	2	2	3	1	0	0.67
917	0	1	40	30.9	1	1	1	0	0	1	1	0	0	0	0	0	0	0	0	0	0	0	5	1	43	57	43	110502	127	2	2	2	0	2	0	1	2	0	1	0	0	2	0	0	0	1	0	2	1.33
918	0	1	41	60.4	1	2	1	0	0	1	1	0	0	0	0	0	0	0	0	0	0	0	4	1	31		31	110430	136	0	0	0	1	0	0	0	0	0	0	0	0	0	0	0	0	0	0	0	0.33
925	0	1	42	38.8	1	2	0	1	0	1	1	0	0	0	0	0	0	0	0	0	0	0	4	1	20		20	110510	151	1	1	0	0	0	0	0	0	0	0	0	0	0	0	0	0	0	0	1	0
930	0	1	43	28.3	1	2	1	0	0	1	1	0	0	0	0	0	0	0	0	0	1	1	4	1	48		48	110503	149	2	2	1	1	0	2	2	1	6	1	1	0	3	1	0	2	1	1	2	1.67
967	0	1	44	68.8	1	1	1	0	0	1	1	0	0	0	0	0	0	0	0	1	0	1	5	1	46	160	46	121117		1	1	3	3	0	1	3	0	2	0	0	0	2	0	0	0	0	0	1	2.67
973	0	1	45	47.1	1	2	1	0	0	1	1	0	0	0	0	0	0	0	1	0	1	1	5	1	110		110	121111	162	0	1	2	3	1	1	1	0	2	2	1	0	0	0	0	0	0	1	0.5	1.67
995	0	1	46	70.4	1	1	0	1	0	1	1	0	1	0	0	0	0	0	0	0	0	0	0	1	44		44	120917	116	0	0	0	3	0	1	0	1	0	0	0	1	0	0	0	0	0	0	0	1
1006	0	1	47	44.9	1	2	1	0	0	1	1	0	0	0	0	0	0	0	0	0	0	1	6	1	177		177	120910	138	0	1	2	3	0	3	3	0	3	1	0	2	2	0	0	0	0	0	0.5	2.33
1017	0	1	48	45.2	1	1	1	0	0	1	1	0	0	0	0	0	1	0	0	1	0	1	4	1	20	20	20	120606	126	1	1	0	1	0	0	3	0	1	0	0	0	0	0	0	1	0	0	1	0.33
1023	0	1	49	29.8	1	2	0	1	0	1	1	0	0	0	0	0	0	0	0	0	0	0	4	1	20		20	120603	160	1	1	3	1	0	0	0	0	0	0	0	1	0	0	0	0	0	0	1	1.33
1047	0	1	50	49.9	1	2	0	1	0	1	1	1	1	0	0	0	0	0	0	1	1	1	1	1	168		168	120515	153	2	3	2	1	0	2	3	0	4	2	0	0	4	0	0	0	0	1	2.5	2.33
1048	0	1	51	47.2	1	1	0	1	0	1	1	0	0	1	0	0	0	0	0	0	0	0	0	1	23		23	120509		3	4	3	3	2	3	2	2	3	2	1	2	1	0	1	0	0	1	3.5	2.33
1066	0	1	52	35.4	1	2	1	0	0	1	1	0	0	0	0	0	0	0	0	0	0	0	0	1	20		20	120409	136	0	0	0	1	0	0	0	1	0	0	1	0	0	0	0	0	0	1	0	0.33
1134	0	1	53	64.8	1	1	0	1	0	1	1	0	1	0	0	0	0	0	0	0	0	0	0	1	20		20	110929	132	0	0	0	1	0	0	0	0	0	0	0	0	2	0	0	0	0	0	0	1
1175	0	1	54	36.8	1	2	1	0	0	1	1	0	0	1	0	0	0	0	0	0	0	0	0	1	23		23	130306	148	0	0	0	0	0	0	0	0	0	0	0	0	0	0	0	0	0	0	0	0
1205	0	1	55	48.1	1	1	0	1	0	1	1	0	1	0	0	0	0	0	0	0	0	0	0	1	20	21	20	100418	131	1	2	4	6	0	0	0	0	1	4	0	0	6	0	0	0	0	0	1.5	5.33
98	1	1	56	64.4	1	2	0	1	0	1	1	0	0	0	0	0	0	0	0	1	1	1	4	1	1998		1998		122	1	1	1	3	0	0	1	0	1	1	0	0	0	1	0	1	0	1	1	1.33
138	1	1	57	34	1	1	1	0	0	1	1	1	0	0	0	0	0	0	0	1	1	1	2	1	393	2500	393		120	3	3	3	3	3	3	4	1	3	2	0	0	5	3	1	1	2	0	3	3.67
144	1	1	58	37.3	1	2	1	0	0	1	1	0	0	0	0	0	0	0	0	1	0	1	4	1	2500		2500		146	1	3	0	3	0	3	3	0	5	0	2	1	0	0	0	0	0	1	2	1
221	1	1	59	53.7	1	2	1	0	0	1	1	0	0	0	0	0	0	0	0	0	0	1	4	1	347		347			1	1	1	2	0	0	0	0	2	0	1	1	0	0	0	0	0	1	1	1
389	1	1	60	65.4	1	2	0	1	0	1	1	0	0	0	0	0	0	0	0	0	1	1	4	1	367	324	367		142	0	0	0	3	0	2	3	0	3	3	0	0	0	0	0	0	0	0	0	1
395	1	1	61	71.3	1	2	0	1	0	1	1	0	0	0	0	0	0	0	0	0	0	0	4	1	1362		1362		148	0	0	0	0	6	0	0	6	0	6	0	0	0	0	0	0	0	0	0	0
398	1	1	62	32.3	1	2	1	0	0	1	1	0	0	0	0	0	0	0	0	0	1	1	4	1	458		458			4	4	4	4	0	2	2	0	5	1	0	0	1	1	1	4	0	0	4	3
800	1	1	63	68.4	1	2	0	1	0	1	1	0	0	1	0	0	0	0	0	0	0	0	4	1	366	52	366			1	0	0	0	2	1	0	0	2	2	0	0	0	2	0	0	0	0	0.5	0
887	1	1	64	39.2	1	2	1	0	0	1	1	1	0	0	0	0	1	0	0	1	1	1	4	1	269	772	269	110929	146	1	1	0	0	0	1	3	0	1	0	0	0	0	0	0	0	0	0	1	0
892	1	1	65	31.8	1	1	1	0	0	1	1	0	0	0	0	0	0	0	0	0	0	1	4	1	266	215	266	110928	120	0	0	1	0	1	0	0	0	0	0	0	0	1	0	0	1	1	0	0	0.67
946	1	1	66	66.9	1	2	0	1	0	1	1	0	0	1	1	0	0	0	0	0	1	1	4	1	961	935	961	110911	132	0	0	0	2	0	0	2									0	0	0	0
1075	1	1	67	30.1	1	2	1	0	0	1	1	0	0	0	0	0	0	0	0	0	1	1	6	1	378		378	120401	128	3	3	1	0	0	0	1	0	0	0	0	0	0	0	0	1	0	0	3	0.33
1076	1	1	68	31.2	1	1	0	1	0	1	1	0	0	0	0	0	0	0	0	1	1	1	6	1	474		474	120328	120	0	0	0	0	0	0	0	0	0	2	0	0	0	0	0	0	0	0	0	0
38	2	1	69	39.6	1	2	0	1	1	1	0	0	0	0	1	0	0	0	0	0	0	0	0	0	36		36		162	0	0	0	3	0	0	0	0	0	2	0	0	0	0	0	0	0	1	0	1
53	2	1	70	51.4	1	2	1	0	1	1	0	0	1	0	0	0	0	0	0	0	0	0	0	1	20		20			0	0	1	3	0	1	0	0	0	1	2	1	1	0	0	1	0	0	0	1.67
90	2	1	71	32.3	1	1	1	0	1	1	0	0	0	0	1	0	0	0	0	0	0	0	0	1	43	84	43		113	4	4	3	2	4	1	0	3	2	4	2	0	4	0	0	3	0	1	4	3
105	2	1	72	58.9	1	1	0	1	1	1	0	0	0	0	0	0	1	0	0	0	0	0	0	1	20		20			0	1	1	0	0	0	0	1	0	1	0	0	1	0	0	0	0	0	0.5	0.67
127	2	1	73	51.9	1	1	0	1	1	1	0	0	0	1	0	0	1	0	0	0	0	0	0	1	20		20			0	0	0	0	2	0	0	2	1	1	0	2	3	0	0	0	0	0	0	1
131	2	1	74	63.3	1	2	0	1	1	1	0	0	0	1	0	0	1	1	0	0	0	0	0	1	30		30		134	3	3	2	2	2	1	1	2	1	1	0	1	0	2	1	1	0	1	3	1.33
208	2	1	75	51.2	1	1	0	1	1	1	0	0	1	0	0	0	0	0	0	0	0	0	0	0	20		20			3	4	3	5	6	0	2	5	0	5	0	0	5	3	4	4	3	1	3.5	4.33
236	2	1	76	50.2	1	2	0	1	1	1	0	0	0	1	0	0	0	0	0	0	0	0	0	0	20		20			2	3	3	2	3	0	3	3	3	5	3	2	2	0	0	0	0	1	2.5	2.33
269	2	1	77	54.7	1	2	0	1	1	1	0	0	1	0	0	0	0	0	0	0	0	0	0	0	20	20	20			0	0	0	4	0	1	0	0	1	0	0	0	0	0	0	0	0	0	0	1.33
287	2	1	78	55.9	1	2	1	0	1	1	0	0	1	0	0	0	0	0	0	0	0	0	0	0	31		31			0	0		1	0	0	0	0	0	0	0	0	1	0	0	0	0	0	0
333	2	1	79	49.9	1	2	0	1	1	1	0	0	1	0	0	0	0	0	0	0	0	0	0	0	40		40			0	0	0	1	0	0	0	0	0	3	0	0	0	0	0	0	0	1	0	0.33
362	2	1	80	41.9	1	2	0	1	1	1	0	0	0	1	0	0	0	0	0	0	0	0	0	0	20		20			3	3	3	3	3	3	1	4	1	2	1	1	3	0	0	1	0	0	3	3
462	2	1	81	57.7	1	1	0	1	1	1	0	0	1	0	0	0	0	0	0	0	0	0	0	0	22		22			2	2	2	1	3	0	0	4	0	3	0	0	2	0	0	0	0	0	2	1.67
528	2	1	82	64.3	1	1	0	1	1	1	0	0	0	0	0	0	1	0	0	0	0	0	0	0	144		144			0	0	0	1	0	0	0	0	0	1	0	2	2	0	0	1	0	1	0	1
684	2	1	83	40	1	1	0	1	1	1	0	0	1	0	0	0	0	0	0	0	0	0	0	0	43		43			2	0	2	1	0	0	0	1	0	0	0	0	0	0	0	1	1	0	1	1
700	2	1	84	58.5	1	1	0	1	1	1	0	0	0	1	1	0	0	0	0	0	0	0	0	0	20		20		137	1	1	2	1	1	1	0	1	1	2	0	2	0	3	2	2	0	0	1	1
701	2	1	85	46.3	1	2	1	0	1	1	0	0	0	1	0	0	0	0	0	0	0	0	0	1	23		23			1	0	2	3	3	0	0	3	0	2	2	1	1	0	0	2	0	1	0.5	2
736	2	1	86	53.1	1	2	0	1	1	1	0	0	1	0	0	0	0	0	0	0	0	0	0	0	20	20	20			0	0	0	1	0	0	0	0	1	0	0	0	0	0	0	0	0	0	0	0.33
780	2	1	87	47.3	1	1	1	0	1	1	0	0	1	0	0	0	0	0	0	0	0	0	0	0	23		23		143	2	3	1	3	0	4	3	3	3	1	1	1	0	4	4	1	3	1	2.5	1.33
815	2	1	88	57.7	1	1	0	1	1	1	0	0	0	1	1	0	0	1	0	0	0	0	0	1	395		395			2	2	0	2	5	0	0	5	0	5	0	0	0	0	0	0	0	0	2	0.67
821	2	1	89	61.6	1	1	1	0	1	1	0	0	1	0	0	0	0	0	0	0	0	0	0	0	21		21			2	2	2	3	3	0	0	3	1	3	3	1	4	3	3	3	0	3	2	3
825	2	1	90	59.3	1	2	1	0	1	1	0	0	0	1	0	0	0	1	0	0	0	0	0	1	20		20			0	0	0	0	0	0	0	0	0	0	0	0	0	1	1	1	1	0	0	0
893	2	1	91	46.8	1	2	0	1	1	1	0	0	1	0	0	0	0	0	0	0	0	0	0	0	20		20	110926	156	0	1	0	3	0	2	2	0	1	0	1	0	0	0	0	0	0	1	0.5	1
900	2	1	92	46.8	1	1	0	1	1	1	0	0	0	1	0	0	0	0	0	0	0	0	0	0	20		20	110918		0	0	0	1	0	0	0	1	1	1	0	0	0	0	0	0	0	0	0	0.33
907	2	1	93	65.2	1	1	1	0	1	1	0	0	1	0	0	0	0	0	0	0	0	0	0	1	28		28	110422	132	0	0	0	3	0	3	2	0	3	0	0	0	3	0	0	0	0	0	0	2
941	2	1	94	57.9	1	1	0	1	1	1	0	0	0	0	1	0	1	0	0	0	0	0	0	1	20		20	110915	135	1	0	2	2	0	0	0	0	0	0	0	0	1	1	1	0	1	0	0.5	1.67
984	2	1	95	64.5	1	1	0	1	1	1	0	0	1	0	0	0	0	0	0	0	0	0	0	0	279		279	121029		0	0	1	0	1	1	0	1	0	0	1	1	0	0	0	0	0	0	0	0.33
1018	2	1	96	46.6	1	1	0	1	1	1	0	0	0	0	0	0	1	0	0	0	0	0	0	1	20		20	120606	130	3	3	1	3	0	0	3	0	3	0	0	0	0	1	0	1	0	1	3	1.33
1064	2	1	97	46.6	1	1	0	1	1	1	0	0	1	0	0	0	0	0	0	0	0	0	0	1	20		20	120410		0	0	0	1	0	1	0	0	0	1	0	0	0	0	0	0	0	0	0	0.33
1114	2	1	98	24.5	1	1	0	1	1	1	0	0	0	0	0	0	0	0	0	0	0	0	0	1	40		40	120227		3	1	3	3	0	0	3	0	0	4	5	0	4	1	0	0	0	0	2	3.33
1123	2	1	99	63.4	1	2	0	1	1	1	0	0	0	0	0	0	1	0	0	0	0	0	0	0	468		468	120219	94	1	2	1	1	0	0	0	2	1	2	3	3	0	0	0	0	1	0	1.5	0.67
1145	2	1	100	65.1	1	1	0	1	1	1	0	0	0	0	0	0	1	0	0	0	0	0	0	1	20		20	120124		0	0	0	0	0	0	0	0	0	0	0	0	0	0	0	0	0	0	0	0
1183	2	1	101	32.7	1	1	1	0	1	1	0	0	0	0	0	0	1	0	0	0	0	0	0	1	22		22	110829		0	0	0	1	0	0	0	0	1	0	1	0	1	3	0	0	0	0	0	0.67
[truncated: 11 more columns]
